# Supplementary material for: The Intratumoral Microbiota in Breast Cancer: Roles in Progression, Immunity, and Therapy
Source: Oncol Res. 2026 Jul 16;34(8):9. doi: 10.32604/or.2026.079281 (PMC13397367; doi:10.32604/or.2026.079281)
Supplement: Supplementary file 1 [file OncolRes-34-79281-s001.zip]

Archive with 1 entries (1 files):
- TSP_OR_79281-s001.docx
